# Supplementary material for: Characterization of post-vaccination SARS-CoV-2 T cell subtypes in patients with different hematologic malignancies and treatments
Source: Front Immunol. 2023 Apr 28;14:1087996. doi: 10.3389/fimmu.2023.1087996 (PMC10177659; doi:10.3389/fimmu.2023.1087996)
Supplement: Supplementary file 1 [file DataSheet_1.zip]

Archive with 5 entries (5 files):
- Figure_S1.tiff
- Figure_S2.tiff
- Figure_S3.tiff
- Supplementary_Material_SARS_CoV_2 T cells.docx
- Supplementary_Tables_S6_S12.xlsx
