# Supplementary material for: Characterization of post-vaccination SARS-CoV-2 T cell subtypes in patients with different hematologic malignancies and treatments
Source: Front Immunol. 2023 Apr 28;14:1087996. doi: 10.3389/fimmu.2023.1087996 (PMC10177659; doi:10.3389/fimmu.2023.1087996)
Supplement: Supplementary file 1 [file DataSheet_1.zip › Supplementary_Tables_S6_S12.xlsx]

## Sheet: Table S6
Relationship between patient's age and the percentage of activated T cell subtypes, Spearman Rank correlation test
Stimulus_Cell Type
	N	Spearman R	t(N-2)	p-value
age & Spool_IFN_CD4	12	-0.457758	-1.62816	0.134549
age & Spool_TNF_CD4	12	-0.500876	-1.83001	0.0971738
age & Spool_CD69_CD4	12	-0.167832	-0.538368	0.602099
age & Spool_CD154_CD4	12	-0.161121	-0.516255	0.616899
age & Spool_IFN_Tfh	12	-0.00699301	-0.0221144	0.982792
age & Spool_TNF_Tfh	12	-0.230769	-0.75	0.470532
age & Spool_CD69_Tfh	12	-0.238179	-0.775506	0.455989
age & Spool_CD154_Tfh	12	0.0699301	0.221681	0.829024
age & Spool_IFN_CD8	12	-0.216783	-0.702228	0.498556
age & Spool_TNF_CD8	12	-0.202797	-0.65491	0.527302
age & Spool_CD69_CD8	12	-0.255692	-0.836372	0.422481
age & Spool_CD154_CD8	12	0.0597548	0.189299	0.853645
age & Spool_IFN_gdT	12	-0.0735553	-0.233234	0.820285
age & Spool_TNF_gdT	12	0.335664	1.12684	0.286123
age & Spool_CD69_gdT	12	-0.356643	-1.20719	0.255138
age & Spool_CD154_gdT	12	-0.307692	-1.02262	0.330589
age & CD3CD28_IFN_CD4	11	0.263636	0.819916	0.433441
age & CD3CD28_TNF_CD4	11	0.209091	0.641451	0.537221
age & CD3CD28_CD69_CD4	11	0.1	0.301511	0.769875
age & CD3CD28_CD154_CD4	11	0.0545455	0.16388	0.873447
age & CD3CD28_IFN_Tfh	11	0.0272727	0.0818486	0.936558
age & CD3CD28_TNF_Tfh	11	0.2	0.612372	0.555445
age & CD3CD28_CD69_Tfh	11	0.0363636	0.109163	0.915468
age & CD3CD28_CD154_Tfh	11	0.209091	0.641451	0.537221
age & CD3CD28_IFN_CD8	11	0.0272727	0.0818486	0.936558
age & CD3CD28_TNF_CD8	11	0.118182	0.357048	0.729285
age & CD3CD28_CD69_CD8	11	-0.154545	-0.469274	0.650034
age & CD3CD28_CD154_CD8	11	0.396356	1.29515	0.227505
age & CD3CD28_IFN_gdT	11	0.136675	0.413908	0.688631
age & CD3CD28_TNF_gdT	11	0.0818182	0.24628	0.81099
age & CD3CD28_CD69_gdT	11	-0.172727	-0.526089	0.611542
age & CD3CD28_CD154_gdT	11	0.418182	1.38111	0.20057
age & CEF_IFN_CD4	11	-0.0818182	-0.24628	0.81099
age & CEF_TNF_CD4	11	-0.00911164	-0.0273361	0.978788
age & CEF_CD69_CD4	11	0.232347	0.716653	0.491765
age & CEF_CD154_CD4	11	0.205482	0.629886	0.544427
age & CEF_IFN_Tfh	11	-0.309091	-0.975017	0.355028
age & CEF_TNF_Tfh	11	-0.145455	-0.441054	0.669579
age & CEF_CD69_Tfh	11	-0.227273	-0.70014	0.501536
age & CEF_CD154_Tfh	11	0.104784	0.316092	0.759141
age & CEF_IFN_CD8	11	-0.0545455	-0.16388	0.873447
age & CEF_TNF_CD8	11	-0.0728931	-0.219263	0.831337
age & CEF_CD69_CD8	11	-0.241458	-0.746462	0.474435
age & CEF_CD154_CD8	11	0.284416	0.890003	0.396631
age & CEF_IFN_gdT	11	-0.451026	-1.51604	0.163816
age & CEF_TNF_gdT	11	0.182233	0.556009	0.591757
age & CEF_CD69_gdT	11	-0.136364	-0.412948	0.689309
age & CEF_CD154_gdT	11	-0.136364	-0.412948	0.689309
age & unst_IFN_CD4	12	-0.262214	-0.859258	0.410323
age & unst_TNF_CD4	12	-0.342312	-1.15209	0.276084
age & unst_CD69_CD4	12	0.196839	0.634881	0.539759
age & unst_CD154_CD4	12	0.287721	0.950026	0.364494
age & unst_IFN_Tfh	12	-0.262697	-0.860961	0.409428
age & unst_TNF_Tfh	12	-0.230769	-0.75	0.470532
age & unst_CD69_Tfh	12	-0.469353	-1.68087	0.123706
age & unst_CD154_Tfh	12	-0.00699301	-0.0221144	0.982792
age & unst_IFN_CD8	12	0.106651	0.339196	0.741478
age & unst_TNF_CD8	12	0.550852	2.08715	0.0634314
age & unst_CD69_CD8	12	0.154387	0.494139	0.631882
age & unst_CD154_CD8	12	-0.0852684	-0.270628	0.792181
age & unst_IFN_gdT	12	-0.027972	-0.0884899	0.931234
age & unst_TNF_gdT	12	0.218315	0.707438	0.49545
age & unst_CD69_gdT	12	-0.202797	-0.65491	0.527302
age & unst_CD154_gdT	12	0.0211273	0.0668253	0.948038
Spool=pool of SARS-CoV-2 spike peptides covering the whole spike protein
CD3/CD28=CD3/CD28 coated beads
CEF=pool of peptides from Cytomegalovirus, Epstein-Barr virus and Influenza A virus
unst=unstimmulated
age=age (in years) of participating patients

## Sheet: Table S7
Relationship between control's age and the percentage of activated T cell subtypes, Spearman Rank correlation test
Stimulus_Cell Type
	N	Spearman R	t(N-2)	p-value
Contr age & C_Spool_IFN_CD4	12	-0.664328	-2.81064	0.0184547
Contr age & C_Spool_TNF_CD4	12	-0.314587	-1.04802	0.319297
Contr age & C_Spool_CD69_CD4	12	-0.234156	-0.761642	0.463857
Contr age & C_Spool_CD154_CD4	12	-0.215789	-0.698851	0.500575
Contr age & C_Spool_IFN_Tfh	12	-0.469353	-1.68087	0.123706
Contr age & C_Spool_TNF_Tfh	12	-0.725045	-3.32915	0.00762875
Contr age & C_Spool_CD69_Tfh	12	-0.46585	-1.66483	0.126919
Contr age & C_Spool_CD154_Tfh	12	0.100353	0.318953	0.756324
Contr age & C_Spool_IFN_CD8	12	-0.203153	-0.656107	0.526563
Contr age & C_Spool_TNF_CD8	12	0.119508	0.380646	0.711427
Contr age & C_Spool_CD69_CD8	12	-0.112084	-0.356689	0.728736
Contr age & C_Spool_CD154_CD8	12	0.00351494	0.0111153	0.99135
Contr age & C_Spool_IFN_gdT	12	-0.136603	-0.436063	0.672054
Contr age & C_Spool_TNF_gdT	12	-0.0560421	-0.1775	0.86266
Contr age & C_Spool_CD69_gdT	12	-0.0805605	-0.255586	0.803451
Contr age & C_Spool_CD154_gdT	12	0.420316	1.46483	0.173686
Contr age & C_CD3CD28_IFN_CD4	12	-0.450877	-1.59738	0.141265
Contr age & C_CD3CD28_TNF_CD4	12	-0.136603	-0.436063	0.672054
Contr age & C_CD3CD28_CD69_CD4	12	0.115587	0.367984	0.720555
Contr age & C_CD3CD28_CD154_CD4	12	0.157618	0.504743	0.624676
Contr age & C_CD3CD28_IFN_Tfh	12	-0.46585	-1.66483	0.126919
Contr age & C_CD3CD28_TNF_Tfh	12	-0.220666	-0.715443	0.490702
Contr age & C_CD3CD28_CD69_Tfh	12	0.0175132	0.05539	0.956919
Contr age & C_CD3CD28_CD154_Tfh	12	0.108582	0.345407	0.736944
Contr age & C_CD3CD28_IFN_CD8	12	-0.227671	-0.739377	0.476676
Contr age & C_CD3CD28_TNF_CD8	12	0.119089	0.379293	0.7124
Contr age & C_CD3CD28_CD69_CD8	12	0.140105	0.447465	0.664076
Contr age & C_CD3CD28_CD154_CD8	12	0.283713	0.935626	0.37151
Contr age & C_CD3CD28_IFN_gdT	12	0.0525395	0.166374	0.871178
Contr age & C_CD3CD28_TNF_gdT	12	0.196147	0.63256	0.541214
Contr age & C_CD3CD28_CD69_gdT	12	0.0175132	0.05539	0.956919
Contr age & C_CD3CD28_CD154_gdT	12	0.122592	0.390617	0.704273
Contr age & C_CEF_IFN_CD4	12	0.0766587	0.243132	0.812818
Contr age & C_CEF_TNF_CD4	12	0.0605044	0.191683	0.851827
Contr age & C_CEF_CD69_CD4	12	-0.0509667	-0.161381	0.875008
Contr age & C_CEF_CD154_CD4	12	-0.0690293	-0.218812	0.831198
Contr age & C_CEF_IFN_Tfh	12	0.0776025	0.246143	0.81055
Contr age & C_CEF_TNF_Tfh	12	-0.133568	-0.426198	0.678992
Contr age & C_CEF_CD69_Tfh	12	-0.0281196	-0.088957	0.930872
Contr age & C_CEF_CD154_Tfh	12	0.6655	2.81954	0.0181751
Contr age & C_CEF_IFN_CD8	12	0.0982456	0.31219	0.761308
Contr age & C_CEF_TNF_CD8	12	0.0805605	0.255586	0.803451
Contr age & C_CEF_CD69_CD8	12	0.147111	0.470322	0.648215
Contr age & C_CEF_CD154_CD8	12	0.262426	0.860006	0.40993
Contr age & C_CEF_IFN_gdT	12	-0.178634	-0.574126	0.578567
Contr age & C_CEF_TNF_gdT	12	-0.203509	-0.657307	0.525823
Contr age & C_CEF_CD69_gdT	12	0.196837	0.634873	0.539764
Contr age & C_CEF_CD154_gdT	12	0.058099	0.184036	0.857664
Contr age & C_unst_TNF_CD4	12	-0.104543	-0.332415	0.746439
Contr age & C_unst_CD69_CD4	12	-0.200032	-0.645604	0.533069
Contr age & C_unst_CD154_CD4	12	-0.498246	-1.81722	0.099227
Contr age & C_unst_IFN_Tfh	12	-0.234676	-0.763432	0.462837
Contr age & C_unst_TNF_Tfh	12	-0.354386	-1.19845	0.258374
Contr age & C_unst_CD69_Tfh	12	-0.293498	-0.970879	0.354505
Contr age & C_unst_CD154_Tfh	12	0.18564	0.597428	0.563504
Contr age & C_unst_IFN_CD8	12	0.120099	0.382557	0.710054
Contr age & C_unst_TNF_CD8	12	-0.0508866	-0.161126	0.875203
Contr age & C_unst_CD69_CD8	12	0	0	1
Contr age & C_unst_CD154_CD8	12	-0.133707	-0.42665	0.678674
Contr age & C_unst_IFN_gdT	12	-0.0867291	-0.275299	0.788691
Contr age & C_unst_TNF_gdT	12	-0.124561	-0.39699	0.699716
Contr age & C_unst_CD69_gdT	12	0.189142	0.609115	0.556033
Contr age & C_unst_CD154_gdT	12	0.119298	0.379968	0.711915
Spool=pool of SARS-CoV-2 spike peptides covering the whole spike protein
CD3/CD28=CD3/CD28 coated beads
CEF=pool of peptides from Cytomegalovirus, Epstein-Barr virus and Influenza A virus
unst=unstimmulated
Contr age = age (in years) of participating controls

## Sheet: Table S8
T cell responses after second SARS-CoV-2 vaccination in female and male cancer patients. Shown is the median with IQR of the percentage of activated cells in the certain parent T cell subtypes.
Comparisson between groups was made with the Mann-Whitney U Test
Stimulus_Cell Type	Female patients					Stimulus_Cell Type	Male patients					Mann-Whitney U Test
	N	Median	lower quartile	upper quartile			N	Median	lower quartile	upper quartile		p-value
Spool_IFN_CD4	5	0.17	0.17	0.52		Spool_IFN_CD4	7	0.56	0.17	0.83		0.431818
Spool_TNF_CD4	5	0.25	0.18	0.72		Spool_TNF_CD4	7	0.82	0.18	1.1		0.267677
Spool_CD69_CD4	5	0.28	0.21	0.57		Spool_CD69_CD4	7	0.43	0.24	1.01		0.530303
Spool_CD154_CD4	5	0.29	0.15	0.65		Spool_CD154_CD4	7	0.49	0.19	1.05		0.638889
Spool_IFN_Tfh	5	3.89	3.82	7.94		Spool_IFN_Tfh	7	1.86	0.99	3.69		0.20202
Spool_TNF_Tfh	5	2.39	0.43	4.74		Spool_TNF_Tfh	7	1.84	0.65	3.53		0.876263
Spool_CD69_Tfh	5	0.33	0.3	1.68		Spool_CD69_Tfh	7	1.12	0.71	1.81		0.431818
Spool_CD154_Tfh	5	2	0.7	2.08		Spool_CD154_Tfh	7	0.88	0.4	1.43		0.343434
Spool_IFN_CD8	5	0.22	0.09	0.99		Spool_IFN_CD8	7	0.27	0.07	0.35		0.876263
Spool_TNF_CD8	5	0.16	0.1	0.73		Spool_TNF_CD8	7	0.38	0.08	0.43		1
Spool_CD69_CD8	5	0.14	0.09	1.35		Spool_CD69_CD8	7	0.2	0.11	0.52		1
Spool_CD154_CD8	5	0.11	0.09	0.12		Spool_CD154_CD8	7	0.06	0.05	0.13		0.638889
Spool_IFN_gdT	5	0.21	0.06	0.84		Spool_IFN_gdT	7	0.56	0.12	0.77		1
Spool_TNF_gdT	5	0.22	0.16	0.52		Spool_TNF_gdT	7	0.14	0.06	0.48		0.431818
Spool_CD69_gdT	5	0.77	0.25	1.38		Spool_CD69_gdT	7	1.4	0.45	4.5		0.343434
Spool_CD154_gdT	5	0.17	0.16	0.34		Spool_CD154_gdT	7	0.18	0.05	0.43		1
CD3CD28_IFN_CD4	4	1.015	0.405	2.05		CD3CD28_IFN_CD4	7	1.06	0.35	10.02		0.787879
CD3CD28_TNF_CD4	4	4.715	2.645	10.465		CD3CD28_TNF_CD4	7	2.9	2.02	15.27		1
CD3CD28_CD69_CD4	4	19.925	8.315	34.87		CD3CD28_CD69_CD4	7	20.33	12.12	39.22		0.927273
CD3CD28_CD154_CD4	4	19.91	12.61	31.97		CD3CD28_CD154_CD4	7	17.47	11.34	39.34		1
CD3CD28_IFN_Tfh	4	1.7	1.295	7.26		CD3CD28_IFN_Tfh	7	2.24	1.32	8.41		0.787879
CD3CD28_TNF_Tfh	4	6.03	4.11	18.04		CD3CD28_TNF_Tfh	7	4.1	3.58	15.56		0.787879
CD3CD28_CD69_Tfh	4	21.285	10.065	39.315		CD3CD28_CD69_Tfh	7	20.88	15.18	44.65		0.927273
CD3CD28_CD154_Tfh	4	23.795	11.37	41.51		CD3CD28_CD154_Tfh	7	22.34	18.56	47.65		0.927273
CD3CD28_IFN_CD8	4	1.41	0.5	1.905		CD3CD28_IFN_CD8	7	6.57	0.89	8.47		0.315152
CD3CD28_TNF_CD8	4	1.595	0.72	4.745		CD3CD28_TNF_CD8	7	4.6	1.01	7.37		0.787879
CD3CD28_CD69_CD8	4	5.905	2.845	20.67		CD3CD28_CD69_CD8	7	11.6	7.72	29.96		0.412121
CD3CD28_CD154_CD8	4	2.125	1.37	7.355		CD3CD28_CD154_CD8	7	0.28	0.22	2.41		0.230303
CD3CD28_IFN_gdT	4	0.565	0.06	2.155		CD3CD28_IFN_gdT	7	1.01	0.09	1.94		0.648485
CD3CD28_TNF_gdT	4	1.58	0.15	5.545		CD3CD28_TNF_gdT	7	0.43	0.19	1.88		0.927273
CD3CD28_CD69_gdT	4	10.13	0.13	24.26		CD3CD28_CD69_gdT	7	4.34	3.25	18.45		0.927273
CD3CD28_CD154_gdT	4	1.545	0.555	4.16		CD3CD28_CD154_gdT	7	0.56	0.28	1.03		0.315152
CEF_IFN_CD4	4	0.11	0.06	0.3		CEF_IFN_CD4	7	0.24	0.09	0.44		0.648485
CEF_TNF_CD4	4	0.1	0.02	0.25		CEF_TNF_CD4	7	0.16	0.05	0.45		0.412121
CEF_CD69_CD4	4	0.22	0.145	0.36		CEF_CD69_CD4	7	0.13	0.1	0.35		0.527273
CEF_CD154_CD4	4	0.215	0.095	0.395		CEF_CD154_CD4	7	0.05	0.04	0.15		0.109091
CEF_IFN_Tfh	4	0.68	0.21	1.39		CEF_IFN_Tfh	7	1.62	0.48	2.64		0.230303
CEF_TNF_Tfh	4	0.3	0.065	0.79		CEF_TNF_Tfh	7	1	0.76	2.06		0.230303
CEF_CD69_Tfh	4	0.22	0.175	0.75		CEF_CD69_Tfh	7	0.99	0.32	1.93		0.230303
CEF_CD154_Tfh	4	0.645	0.26	1.18		CEF_CD154_Tfh	7	0.44	0.24	0.57		0.527273
CEF_IFN_CD8	4	0.215	0.035	6.99		CEF_IFN_CD8	7	0.74	0.23	1.59		0.648485
CEF_TNF_CD8	4	0.145	0.025	5.645		CEF_TNF_CD8	7	0.73	0.18	1.49		0.527273
CEF_CD69_CD8	4	0.12	0.09	4.9		CEF_CD69_CD8	7	0.68	0.11	1.53		0.787879
CEF_CD154_CD8	4	0.055	0.03	0.07		CEF_CD154_CD8	7	0.04	0.02	0.05		0.412121
CEF_IFN_gdT	4	0.24	0.095	0.995		CEF_IFN_gdT	7	0.49	0.07	2.24		0.315152
CEF_TNF_gdT	4	0.08	0.04	0.275		CEF_TNF_gdT	7	0.09	0.05	0.57		0.648485
CEF_CD69_gdT	4	0.585	0.265	2.145		CEF_CD69_gdT	7	0.69	0.47	1.5		0.527273
CEF_CD154_gdT	4	0.225	0.115	0.36		CEF_CD154_gdT	7	0.25	0.07	0.33		0.927273
unst_IFN_CD4	5	0.05	0.02	0.05		unst_IFN_CD4	7	0.06	0.02	0.13		0.267677
unst_TNF_CD4	5	0.03	0.03	0.04		unst_TNF_CD4	7	0.05	0.03	0.07		0.431818
unst_CD69_CD4	5	0.13	0.1	0.16		unst_CD69_CD4	7	0.08	0.06	0.14		0.343434
unst_CD154_CD4	5	0.14	0.12	0.15		unst_CD154_CD4	7	0.09	0.05	0.15		0.638889
unst_IFN_Tfh	5	0.65	0.42	0.85		unst_IFN_Tfh	7	0.49	0.23	1.06		1
unst_TNF_Tfh	5	0.43	0.23	0.46		unst_TNF_Tfh	7	0.35	0.1	0.81		0.755051
unst_CD69_Tfh	5	0.15	0.14	0.43		unst_CD69_Tfh	7	0.32	0.18	0.82		0.638889
unst_CD154_Tfh	5	0.6	0.28	1.38		unst_CD154_Tfh	7	0.44	0.21	0.61		0.530303
unst_IFN_CD8	5	0.02	0.01	0.02		unst_IFN_CD8	7	0.02	0.01	0.02		1
unst_TNF_CD8	5	0.02	0.01	0.06		unst_TNF_CD8	7	0.01	0.01	0.03		0.530303
unst_CD69_CD8	5	0.1	0.07	0.17		unst_CD69_CD8	7	0.08	0.01	0.12		0.343434
unst_CD154_CD8	5	0.03	0.01	0.05		unst_CD154_CD8	7	0.04	0.02	0.05		0.755051
unst_IFN_gdT	5	0.23	0.09	0.29		unst_IFN_gdT	7	0.44	0.03	1.93		0.343434
unst_TNF_gdT	5	0.06	0.06	0.17		unst_TNF_gdT	7	0.1	0.06	0.32		0.638889
unst_CD69_gdT	5	0.99	0.27	1.16		unst_CD69_gdT	7	0.94	0.18	3.42		1
unst_CD154_gdT	5	0.12	0.1	0.2		unst_CD154_gdT	7	0.12	0.03	0.15		0.755051
Spool=pool of SARS-CoV-2 spike peptides covering the whole spike protein
CD3/CD28=CD3/CD28 coated beads
CEF=pool of peptides from Cytomegalovirus, Epstein-Barr virus and Influenza A virus
unst=unstimmulated

## Sheet: Table S9
T cell responses after second SARS-CoV-2 vaccination in female and male controls. Shown is the median with IQR of the percentage of activated cells in the certain parent T cell subtypes.
Comparisson between groups was made with the Mann-Whitney U Test
Stimulus_Cell Type	Female controls					Stimulus_Cell Type	Male controls					Mann-Whitney U Test
	N	Median	lower quartile	upper quartile			N	Median	lower quartile	upper quartile		p-value
Spool_IFN_CD4	7	0.16	0.08	0.22		Spool_IFN_CD4	5	0.16	0.1	0.22		0.934711
Spool_TNF_CD4	7	0.26	0.25	0.38		Spool_TNF_CD4	5	0.2	0.16	0.33		0.624905
Spool_CD69_CD4	7	0.42	0.33	0.68		Spool_CD69_CD4	5	0.37	0.34	0.39		0.369229
Spool_CD154_CD4	7	0.46	0.36	0.52		Spool_CD154_CD4	5	0.34	0.29	0.42		0.290308
Spool_IFN_Tfh	7	0.84	0.45	1.18		Spool_IFN_Tfh	5	0.86	0.17	0.92		0.515952
Spool_TNF_Tfh	7	0.43	0.29	0.98		Spool_TNF_Tfh	5	0.65	0.6	0.66		1
Spool_CD69_Tfh	7	0.51	0.4	0.83		Spool_CD69_Tfh	5	0.5	0.35	0.66		0.745333
Spool_CD154_Tfh	7	0.98	0.32	1.05		Spool_CD154_Tfh	5	0.67	0.52	0.75		0.806544
Spool_IFN_CD8	7	0.15	0.12	0.5		Spool_IFN_CD8	5	0.24	0.13	0.3		0.870991
Spool_TNF_CD8	7	0.15	0.14	0.74		Spool_TNF_CD8	5	0.21	0.13	0.42		0.806878
Spool_CD69_CD8	7	0.73	0.39	1.14		Spool_CD69_CD8	5	0.44	0.31	0.69		0.626118
Spool_CD154_CD8	7	0.14	0.07	0.22		Spool_CD154_CD8	5	0.13	0.1	0.14		0.744469
Spool_IFN_gdT	7	0.17	0.14	0.33		Spool_IFN_gdT	5	0.65	0.12	0.9		0.416793
Spool_TNF_gdT	7	0.24	0.15	0.5		Spool_TNF_gdT	5	0.4	0.12	0.6		1
Spool_CD69_gdT	7	1.06	0.57	1.32		Spool_CD69_gdT	5	1.65	0.85	1.73		0.416793
Spool_CD154_gdT	7	0.38	0.21	0.72		Spool_CD154_gdT	5	0.14	0.05	0.15		0.0229911
CD3CD28_IFN_CD4	7	0.99	0.58	1.35		CD3CD28_IFN_CD4	5	1.1	0.58	1.84		0.807211
CD3CD28_TNF_CD4	7	4.99	3.95	5.69		CD3CD28_TNF_CD4	5	4.44	4.37	9.79		0.870991
CD3CD28_CD69_CD4	7	31.04	18.55	37.17		CD3CD28_CD69_CD4	5	20.78	17.32	49.06		0.745333
CD3CD28_CD154_CD4	7	30.85	16.05	31.98		CD3CD28_CD154_CD4	5	17.08	16.41	41.45		1
CD3CD28_IFN_Tfh	7	2.44	1.65	2.63		CD3CD28_IFN_Tfh	5	1.82	1.36	2.35		0.416793
CD3CD28_TNF_Tfh	7	9	5.73	9.78		CD3CD28_TNF_Tfh	5	9.3	4.8	11.9		1
CD3CD28_CD69_Tfh	7	35.47	24.91	41.37		CD3CD28_CD69_Tfh	5	25.98	21.9	59.34		1
CD3CD28_CD154_Tfh	7	36.99	19.05	40.87		CD3CD28_CD154_Tfh	5	21.74	18.86	54.6		1
CD3CD28_IFN_CD8	7	3.66	1.79	6.17		CD3CD28_IFN_CD8	5	2.48	2.11	7.05		0.870991
CD3CD28_TNF_CD8	7	4.08	2.14	5.46		CD3CD28_TNF_CD8	5	3.49	3.1	9.06		0.416793
CD3CD28_CD69_CD8	7	23.31	18.77	31.65		CD3CD28_CD69_CD8	5	18.31	17.7	42.69		1
CD3CD28_CD154_CD8	7	1.58	1.01	6.99		CD3CD28_CD154_CD8	5	2.37	1.86	5.43		0.626118
CD3CD28_IFN_gdT	7	1.3	0.71	4.81		CD3CD28_IFN_gdT	5	3.21	3.08	5.96		0.255624
CD3CD28_TNF_gdT	7	4.27	2.94	4.58		CD3CD28_TNF_gdT	5	4.65	3.39	7.65		0.193877
CD3CD28_CD69_gdT	7	18.13	7.13	19.28		CD3CD28_CD69_gdT	5	18.7	15.61	23.86		0.255624
CD3CD28_CD154_gdT	7	2.69	1.56	4.87		CD3CD28_CD154_gdT	5	1.69	1.23	2.32		0.416793
CEF_IFN_CD4	7	0.04	0.04	0.08		CEF_IFN_CD4	5	0.02	0.02	0.05		0.321251
CEF_TNF_CD4	7	0.04	0.01	0.09		CEF_TNF_CD4	5	0.02	0.02	0.03		0.804502
CEF_CD69_CD4	7	0.18	0.11	0.23		CEF_CD69_CD4	5	0.1	0.08	0.13		0.142449
CEF_CD154_CD4	7	0.13	0.06	0.15		CEF_CD154_CD4	5	0.09	0.09	0.1		0.460159
CEF_IFN_Tfh	7	0.3	0.17	0.44		CEF_IFN_Tfh	5	0.09	0.08	0.17		0.0720164
CEF_TNF_Tfh	7	0.08	0.07	0.28		CEF_TNF_Tfh	5	0.06	0.05	0.11		0.328163
CEF_CD69_Tfh	7	0.24	0.11	0.35		CEF_CD69_Tfh	5	0.22	0.17	0.32		0.806878
CEF_CD154_Tfh	7	0.43	0.2	0.62		CEF_CD154_Tfh	5	0.29	0.26	0.5		0.745333
CEF_IFN_CD8	7	0.32	0.16	0.73		CEF_IFN_CD8	5	0.18	0.07	0.43		0.625513
CEF_TNF_CD8	7	0.27	0.16	0.6		CEF_TNF_CD8	5	0.14	0.08	0.34		0.515952
CEF_CD69_CD8	7	0.47	0.27	1.68		CEF_CD69_CD8	5	0.58	0.17	0.77		0.745333
CEF_CD154_CD8	7	0.05	0.02	0.06		CEF_CD154_CD8	5	0.03	0.03	0.04		0.62182
CEF_IFN_gdT	7	0.08	0.03	0.18		CEF_IFN_gdT	5	0.43	0.16	0.5		0.104378
CEF_TNF_gdT	7	0.13	0.08	0.28		CEF_TNF_gdT	5	0.11	0.09	0.27		0.93517
CEF_CD69_gdT	7	0.62	0.32	2.98		CEF_CD69_gdT	5	1.33	0.56	1.33		0.683695
CEF_CD154_gdT	7	0.35	0.1	0.45		CEF_CD154_gdT	5	0.06	0.06	0.13		0.0604549
unst_IFN_CD4	7	0.03	0.02	0.05		unst_IFN_CD4	5	0.02	0.01	0.05		1
unst_TNF_CD4	7	0.03	0.01	0.04		unst_TNF_CD4	5	0.02	0.02	0.02		0.403318
unst_CD69_CD4	7	0.12	0.12	0.15		unst_CD69_CD4	5	0.1	0.09	0.13		0.136083
unst_CD154_CD4	7	0.1	0.06	0.15		unst_CD154_CD4	5	0.1	0.09	0.13		0.934711
unst_IFN_Tfh	7	0.36	0.18	0.45		unst_IFN_Tfh	5	0.12	0.09	0.3		0.193877
unst_TNF_Tfh	7	0.09	0.04	0.26		unst_TNF_Tfh	5	0.06	0.05	0.13		0.569089
unst_CD69_Tfh	7	0.23	0.12	0.38		unst_CD69_Tfh	5	0.2	0.16	0.23		0.744469
unst_CD154_Tfh	7	0.38	0.32	0.49		unst_CD154_Tfh	5	0.42	0.25	0.63		0.745333
unst_IFN_CD8	7	0.01	0.01	0.04		unst_IFN_CD8	5	0.03	0.02	0.03		0.212523
unst_TNF_CD8	7	0.01	0.01	0.06		unst_TNF_CD8	5	0.01	0.01	0.02		0.586121
unst_CD69_CD8	7	0.19	0.19	0.84		unst_CD69_CD8	5	0.15	0.09	0.23		0.326454
unst_CD154_CD8	7	0.04	0.01	0.05		unst_CD154_CD8	5	0.04	0.02	0.05		0.740924
unst_IFN_gdT	7	0.08	0.06	0.08		unst_IFN_gdT	5	0.53	0.17	0.96		0.00676628
unst_TNF_gdT	7	0.12	0.05	0.32		unst_TNF_gdT	5	0.15	0.1	0.22		0.684221
unst_CD69_gdT	7	0.69	0.23	0.92		unst_CD69_gdT	5	1.15	0.64	1.54		0.255624
unst_CD154_gdT	7	0.35	0.11	0.42		unst_CD154_gdT	5	0.16	0.05	0.32		0.329013
Spool=pool of SARS-CoV-2 spike peptides covering the whole spike protein
CD3/CD28=CD3/CD28 coated beads
CEF=pool of peptides from Cytomegalovirus, Epstein-Barr virus and Influenza A virus
unst=unstimmulated

## Sheet: Table S10
T cell responses after second SARS-CoV-2 vaccination in cancer patients regarding the disease state at vaccination: Remission vs Progress. Shown is the median with IQR of the percentage of activated cells in the certain parent T cell subtypes.
Comparisson between groups was made with the Mann-Whitney U Test
Stimulus_Cell Type	Disease state: Remission					Stimulus_Cell Type	Disease state: Progress					Mann-Whitney U Test
	N	Median	lower quartile	upper quartile			N	Median	lower quartile	upper quartile		p-value
Spool_IFN_CD4	7	0.56	0.17	0.83		Spool_IFN_CD4	5	0.17	0.17	0.2		0.413508
Spool_TNF_CD4	7	0.88	0.25	1.1		Spool_TNF_CD4	5	0.18	0.18	0.28		0.103772
Spool_CD69_CD4	7	0.76	0.28	1.01		Spool_CD69_CD4	5	0.24	0.19	0.25		0.0513208
Spool_CD154_CD4	7	0.65	0.29	1.05		Spool_CD154_CD4	5	0.19	0.16	0.19		0.254792
Spool_IFN_Tfh	7	3.69	1.86	7.94		Spool_IFN_Tfh	5	1.82	0.99	3.82		0.515952
Spool_TNF_Tfh	7	2.92	1.84	4.74		Spool_TNF_Tfh	5	0.65	0.44	0.87		0.193877
Spool_CD69_Tfh	7	1.52	0.3	1.81		Spool_CD69_Tfh	5	0.71	0.33	1.12		0.870767
Spool_CD154_Tfh	7	1.43	0.88	2		Spool_CD154_Tfh	5	0.42	0.4	0.7		0.32986
Spool_IFN_CD8	7	0.27	0.09	0.35		Spool_IFN_CD8	5	0.12	0.07	0.99		1
Spool_TNF_CD8	7	0.38	0.1	0.43		Spool_TNF_CD8	5	0.14	0.08	0.73		1
Spool_CD69_CD8	7	0.16	0.09	0.52		Spool_CD69_CD8	5	0.2	0.11	1.35		0.870767
Spool_CD154_CD8	7	0.11	0.05	0.13		Spool_CD154_CD8	5	0.08	0.05	0.09		0.567727
Spool_IFN_gdT	7	0.77	0.12	1.09		Spool_IFN_gdT	5	0.18	0.06	0.56		0.254792
Spool_TNF_gdT	7	0.41	0.06	1.53		Spool_TNF_gdT	5	0.14	0.08	0.22		0.515952
Spool_CD69_gdT	7	0.77	0.28	3.61		Spool_CD69_gdT	5	1.38	0.69	2.78		1
Spool_CD154_gdT	7	0.17	0.07	0.34		Spool_CD154_gdT	5	0.23	0.04	0.42		1
CD3CD28_IFN_CD4	6	0.81	0.35	1.5		CD3CD28_IFN_CD4	5	2.5	0.53	2.6		0.648077
CD3CD28_TNF_CD4	6	3.445	2.66	5.44		CD3CD28_TNF_CD4	5	11.07	1.77	15.27		0.927265
CD3CD28_CD69_CD4	6	18.48	12.28	23.22		CD3CD28_CD69_CD4	5	34.92	8.69	46.52		0.784191
CD3CD28_CD154_CD4	6	17.45	13.04	22.39		CD3CD28_CD154_CD4	5	28.79	11.34	39.34		0.784191
CD3CD28_IFN_Tfh	6	1.42	1.32	2.24		CD3CD28_IFN_Tfh	5	4.97	2.02	8.41		0.522817
CD3CD28_TNF_Tfh	6	4.595	3.64	6.97		CD3CD28_TNF_Tfh	5	13.85	3.13	15.56		0.927265
CD3CD28_CD69_Tfh	6	20.785	20.13	22.44		CD3CD28_CD69_Tfh	5	40.67	10.94	51.56		0.784191
CD3CD28_CD154_Tfh	6	22.54	18.56	24.85		CD3CD28_CD154_Tfh	5	25.75	21.36	47.65		0.648077
CD3CD28_IFN_CD8	6	1.51	1	6.57		CD3CD28_IFN_CD8	5	1.99	0.14	7.82		0.927265
CD3CD28_TNF_CD8	6	1.595	1.35	4.6		CD3CD28_TNF_CD8	5	7.37	0.31	7.74		0.648077
CD3CD28_CD69_CD8	6	9.3	6.12	11.6		CD3CD28_CD69_CD8	5	23	1.61	30.96		0.784191
CD3CD28_CD154_CD8	6	0.605	0.22	2.41		CD3CD28_CD154_CD8	5	2.11	1.75	3.81		0.169931
CD3CD28_IFN_gdT	6	0.565	0.09	3.3		CD3CD28_IFN_gdT	5	1.01	0.3	1.83		1
CD3CD28_TNF_gdT	6	0.365	0.19	1.88		CD3CD28_TNF_gdT	5	1.83	0.4	3.4		0.522817
CD3CD28_CD69_gdT	6	4.025	0.55	20		CD3CD28_CD69_gdT	5	4.73	3.25	18.45		0.927265
CD3CD28_CD154_gdT	6	0.53	0.28	1.11		CD3CD28_CD154_gdT	5	1.03	0.97	1.33		0.522817
CEF_IFN_CD4	6	0.285	0.15	0.44		CEF_IFN_CD4	5	0.09	0.05	0.13		0.170904
CEF_TNF_CD4	6	0.17	0.05	0.45		CEF_TNF_CD4	5	0.08	0.03	0.27		0.583025
CEF_CD69_CD4	6	0.235	0.18	0.35		CEF_CD69_CD4	5	0.11	0.1	0.11		0.0821395
CEF_CD154_CD4	6	0.14	0.05	0.18		CEF_CD154_CD4	5	0.06	0.05	0.07		0.646576
CEF_IFN_Tfh	6	1.85	1.04	2.64		CEF_IFN_Tfh	5	0.48	0.32	1.1		0.235334
CEF_TNF_Tfh	6	1.365	0.53	2.06		CEF_TNF_Tfh	5	0.79	0.07	1		0.411314
CEF_CD69_Tfh	6	1.115	0.19	1.93		CEF_CD69_Tfh	5	0.9	0.25	0.99		0.522817
CEF_CD154_Tfh	6	0.535	0.38	0.79		CEF_CD154_Tfh	5	0.44	0.24	0.44		0.52187
CEF_IFN_CD8	6	0.68	0.38	1.59		CEF_IFN_CD8	5	0.23	0.02	1.18		0.522817
CEF_TNF_CD8	6	0.675	0.25	1.49		CEF_TNF_CD8	5	0.18	0.01	1.24		0.52187
CEF_CD69_CD8	6	0.71	0.09	1.53		CEF_CD69_CD8	5	0.13	0.11	0.15		0.647329
CEF_CD154_CD8	6	0.05	0.03	0.07		CEF_CD154_CD8	5	0.04	0.02	0.04		0.268926
CEF_IFN_gdT	6	0.165	0.07	1.55		CEF_IFN_gdT	5	0.49	0.32	2.24		0.854806
CEF_TNF_gdT	6	0.185	0.09	0.45		CEF_TNF_gdT	5	0.06	0.02	0.08		0.169931
CEF_CD69_gdT	6	0.53	0.39	3.39		CEF_CD69_gdT	5	0.9	0.69	0.99		0.784191
CEF_CD154_gdT	6	0.265	0.07	0.33		CEF_CD154_gdT	5	0.19	0.1	0.25		0.648077
unst_IFN_CD4	7	0.05	0.02	0.13		unst_IFN_CD4	5	0.05	0.02	0.06		0.93352
unst_TNF_CD4	7	0.05	0.03	0.09		unst_TNF_CD4	5	0.03	0.03	0.06		0.678846
unst_CD69_CD4	7	0.13	0.06	0.23		unst_CD69_CD4	5	0.08	0.08	0.13		0.513736
unst_CD154_CD4	7	0.14	0.09	0.19		unst_CD154_CD4	5	0.06	0.05	0.12		0.142449
unst_IFN_Tfh	7	0.85	0.28	1.06		unst_IFN_Tfh	5	0.42	0.23	0.65		0.329013
unst_TNF_Tfh	7	0.36	0.1	0.84		unst_TNF_Tfh	5	0.23	0.14	0.43		0.626118
unst_CD69_Tfh	7	0.32	0.15	0.82		unst_CD69_Tfh	5	0.24	0.14	0.43		0.569089
unst_CD154_Tfh	7	0.46	0.41	1.38		unst_CD154_Tfh	5	0.28	0.21	0.6		0.255624
unst_IFN_CD8	7	0.02	0.01	0.02		unst_IFN_CD8	5	0.02	0.01	0.02		0.859577
unst_TNF_CD8	7	0.03	0.01	0.06		unst_TNF_CD8	5	0.01	0.01	0.01		0.163808
unst_CD69_CD8	7	0.08	0.06	0.1		unst_CD69_CD8	5	0.12	0.01	0.17		0.870542
unst_CD154_CD8	7	0.05	0.03	0.05		unst_CD154_CD8	5	0.02	0.01	0.03		0.215856
unst_IFN_gdT	7	0.23	0.09	0.64		unst_IFN_gdT	5	0.3	0.03	0.44		1
unst_TNF_gdT	7	0.11	0.06	0.54		unst_TNF_gdT	5	0.06	0.05	0.09		0.141042
unst_CD69_gdT	7	0.94	0.27	4.53		unst_CD69_gdT	5	1.16	0.13	1.33		0.745333
unst_CD154_gdT	7	0.12	0.1	0.2		unst_CD154_gdT	5	0.09	0.03	0.12		0.326454
Spool=pool of SARS-CoV-2 spike peptides covering the whole spike protein
CD3/CD28=CD3/CD28 coated beads
CEF=pool of peptides from Cytomegalovirus, Epstein-Barr virus and Influenza A virus
unst=unstimmulated

## Sheet: Table S11
Relationship between the number of days past after the second vaccine and the percentage of specifically activated T cell subtypes in patients, Spearman Rank correlation test
Stimulus_Cell Type
	N	Spearman R	t(N-2)	p-value
Pat days blood after 2vac & Spool_IFN_CD4	12	-0.164884	-0.528645	0.608584
Pat days blood after 2vac & Spool_TNF_CD4	12	0.0392207	0.124122	0.903678
Pat days blood after 2vac & Spool_CD69_CD4	12	-0.192201	-0.619341	0.549541
Pat days blood after 2vac & Spool_CD154_CD4	12	-0.188973	-0.608549	0.556394
Pat days blood after 2vac & Spool_IFN_Tfh	12	-0.0320335	-0.101351	0.921275
Pat days blood after 2vac & Spool_TNF_Tfh	12	-0.288302	-0.952118	0.363483
Pat days blood after 2vac & Spool_CD69_Tfh	12	-0.395773	-1.36282	0.202838
Pat days blood after 2vac & Spool_CD154_Tfh	12	-0.153049	-0.489754	0.634874
Pat days blood after 2vac & Spool_IFN_CD8	12	0.405758	1.40388	0.19064
Pat days blood after 2vac & Spool_TNF_CD8	12	0.224235	0.727621	0.483533
Pat days blood after 2vac & Spool_CD69_CD8	12	0.0909208	0.288713	0.778698
Pat days blood after 2vac & Spool_CD154_CD8	12	0.65837	2.76599	0.0199238
Pat days blood after 2vac & Spool_IFN_gdT	12	-0.0713104	-0.226079	0.825694
Pat days blood after 2vac & Spool_TNF_gdT	12	0.323895	1.0826	0.304397
Pat days blood after 2vac & Spool_CD69_gdT	12	0.117456	0.374018	0.716199
Pat days blood after 2vac & Spool_CD154_gdT	12	0.409317	1.41866	0.186404
	N	Spearman R	t(N-2)	p-value
Pat days blood after 2vac & CEF_IFN_CD4	11	-0.195402	-0.597727	0.564757
Pat days blood after 2vac & CEF_TNF_CD4	11	-0.270456	-0.842776	0.421186
Pat days blood after 2vac & CEF_CD69_CD4	11	-0.130565	-0.395077	0.701987
Pat days blood after 2vac & CEF_CD154_CD4	11	-0.313139	-0.989164	0.348429
Pat days blood after 2vac & CEF_IFN_Tfh	11	0.0232621	0.0698052	0.945875
Pat days blood after 2vac & CEF_TNF_Tfh	11	-0.107006	-0.322871	0.754168
Pat days blood after 2vac & CEF_CD69_Tfh	11	-0.120963	-0.365573	0.723128
Pat days blood after 2vac & CEF_CD154_Tfh	11	0.251804	0.780562	0.455099
Pat days blood after 2vac & CEF_IFN_CD8	11	-0.130268	-0.394162	0.702638
Pat days blood after 2vac & CEF_TNF_CD8	11	-0.158543	-0.481722	0.641501
Pat days blood after 2vac & CEF_CD69_CD8	11	0.0163206	0.0489683	0.962014
Pat days blood after 2vac & CEF_CD154_CD8	11	0.185464	0.566217	0.585087
Pat days blood after 2vac & CEF_IFN_gdT	11	0.125902	0.380735	0.712231
Pat days blood after 2vac & CEF_TNF_gdT	11	0.340401	1.08606	0.305682
Pat days blood after 2vac & CEF_CD69_gdT	11	0.0697863	0.209871	0.838443
Pat days blood after 2vac & CEF_CD154_gdT	11	0.246578	0.763304	0.46482
	N	Spearman R	t(N-2)	p-value
Pat days blood after 2vac & CD3CD28_IFN_CD4	11	-0.372194	-1.20301	0.259662
Pat days blood after 2vac & CD3CD28_TNF_CD4	11	0.390803	1.2737	0.234678
Pat days blood after 2vac & CD3CD28_CD69_CD4	11	0.395456	1.29166	0.228659
Pat days blood after 2vac & CD3CD28_CD154_CD4	11	0.432675	1.43977	0.183793
Pat days blood after 2vac & CD3CD28_IFN_Tfh	11	-0.190749	-0.582951	0.57424
Pat days blood after 2vac & CD3CD28_TNF_Tfh	11	0.469895	1.59697	0.144736
Pat days blood after 2vac & CD3CD28_CD69_Tfh	11	0.390803	1.2737	0.234678
Pat days blood after 2vac & CD3CD28_CD154_Tfh	11	0.390803	1.2737	0.234678
Pat days blood after 2vac & CD3CD28_IFN_CD8	11	0.255883	0.794086	0.447576
Pat days blood after 2vac & CD3CD28_TNF_CD8	11	0.376846	1.22052	0.25328
Pat days blood after 2vac & CD3CD28_CD69_CD8	11	0.507114	1.76515	0.111356
Pat days blood after 2vac & CD3CD28_CD154_CD8	11	-0.0303097	-0.0909709	0.929508
Pat days blood after 2vac & CD3CD28_IFN_gdT	11	0.202842	0.621444	0.549722
Pat days blood after 2vac & CD3CD28_TNF_gdT	11	0.311712	0.984171	0.350747
Pat days blood after 2vac & CD3CD28_CD69_gdT	11	0.386151	1.25586	0.240788
Pat days blood after 2vac & CD3CD28_CD154_gdT	11	0.400108	1.30973	0.222732
	N	Spearman R	t(N-2)	p-value
Pat days blood after 2vac & unst_IFN_CD4	12	-0.186479	-0.600229	0.561709
Pat days blood after 2vac & unst_TNF_CD4	12	-0.245009	-0.799145	0.442773
Pat days blood after 2vac & unst_CD69_CD4	12	-0.123444	-0.393374	0.702299
Pat days blood after 2vac & unst_CD154_CD4	12	-0.223237	-0.724214	0.485533
Pat days blood after 2vac & unst_IFN_Tfh	12	-0.131924	-0.42086	0.682759
Pat days blood after 2vac & unst_TNF_Tfh	12	-0.288302	-0.952118	0.363483
Pat days blood after 2vac & unst_CD69_Tfh	12	-0.522349	-1.93708	0.0814736
Pat days blood after 2vac & unst_CD154_Tfh	12	-0.185083	-0.595573	0.564696
Pat days blood after 2vac & unst_IFN_CD8	12	0.467223	1.6711	0.125654
Pat days blood after 2vac & unst_TNF_CD8	12	0.0610331	0.193364	0.850545
Pat days blood after 2vac & unst_CD69_CD8	12	0.223237	0.724214	0.485533
Pat days blood after 2vac & unst_CD154_CD8	12	0.388789	1.33444	0.211647
Pat days blood after 2vac & unst_IFN_gdT	12	0.402199	1.38918	0.194934
Pat days blood after 2vac & unst_TNF_gdT	12	0.336937	1.13166	0.284185
Pat days blood after 2vac & unst_CD69_gdT	12	0.0462707	0.146478	0.886455
Pat days blood after 2vac & unst_CD154_gdT	12	0.157715	0.50506	0.62446
Spool=pool of SARS-CoV-2 spike peptides covering the whole spike protein
CD3/CD28=CD3/CD28 coated beads
CEF=pool of peptides from Cytomegalovirus, Epstein-Barr virus and Influenza A virus
unst=unstimmulated
Pat days blood after 2vac=number of days between second vaccine and blood drawing for T cell analysis in patients

## Sheet: Table S12
Relationship between the number of days past after the second vaccine and the percentage of specifically activated T cell subtypes in controls, Spearman Rank correlation test
	N	Spearman R	t(N-2)	p-value
Contr days blood after 2vac & C_Spool_IFN_CD4	12	-0.275993	-0.908034	0.385221
Contr days blood after 2vac & C_Spool_TNF_CD4	12	-0.536584	-2.01082	0.0720758
Contr days blood after 2vac & C_Spool_CD69_CD4	12	-0.321447	-1.07348	0.308278
Contr days blood after 2vac & C_Spool_CD154_CD4	12	-0.361247	-1.22509	0.248613
Contr days blood after 2vac & C_Spool_IFN_Tfh	12	0.227383	0.738388	0.47725
Contr days blood after 2vac & C_Spool_TNF_Tfh	12	-0.394367	-1.35708	0.204594
Contr days blood after 2vac & C_Spool_CD69_Tfh	12	-0.454765	-1.61473	0.137444
Contr days blood after 2vac & C_Spool_CD154_Tfh	12	0.0482171	0.152653	0.881708
Contr days blood after 2vac & C_Spool_IFN_CD8	12	0.0390814	0.123681	0.904019
Contr days blood after 2vac & C_Spool_TNF_CD8	12	0.164006	0.52575	0.610521
Contr days blood after 2vac & C_Spool_CD69_CD8	12	0.0213171	0.0674259	0.947572
Contr days blood after 2vac & C_Spool_CD154_CD8	12	0.497365	1.81295	0.0999209
Contr days blood after 2vac & C_Spool_IFN_gdT	12	-0.159878	-0.512168	0.619654
Contr days blood after 2vac & C_Spool_TNF_gdT	12	-0.195407	-0.630077	0.542772
Contr days blood after 2vac & C_Spool_CD69_gdT	12	-0.184748	-0.594458	0.565412
Contr days blood after 2vac & C_Spool_CD154_gdT	12	0.277122	0.912059	0.383198
	N	Spearman R	t(N-2)	p-value
Contr days blood after 2vac & C_CEF_IFN_CD4	12	0.329114	1.10215	0.296214
Contr days blood after 2vac & C_CEF_TNF_CD4	12	-0.203971	-0.658865	0.524863
Contr days blood after 2vac & C_CEF_CD69_CD4	12	-0.31375	-1.04493	0.320658
Contr days blood after 2vac & C_CEF_CD154_CD4	12	0.184922	0.595037	0.56504
Contr days blood after 2vac & C_CEF_IFN_Tfh	12	0.218256	0.707235	0.495571
Contr days blood after 2vac & C_CEF_TNF_Tfh	12	-0.20679	-0.668373	0.519025
Contr days blood after 2vac & C_CEF_CD69_Tfh	12	-0.16044	-0.514016	0.618408
Contr days blood after 2vac & C_CEF_CD154_Tfh	12	0.401472	1.38618	0.195819
Contr days blood after 2vac & C_CEF_IFN_CD8	12	0.0266931	0.0844411	0.934372
Contr days blood after 2vac & C_CEF_TNF_CD8	12	-0.02487	-0.0786701	0.938847
Contr days blood after 2vac & C_CEF_CD69_CD8	12	0.12435	0.396305	0.700205
Contr days blood after 2vac & C_CEF_CD154_CD8	12	0.321945	1.07533	0.307487
Contr days blood after 2vac & C_CEF_IFN_gdT	12	-0.444106	-1.56744	0.148081
Contr days blood after 2vac & C_CEF_TNF_gdT	12	-0.412853	-1.43342	0.182254
Contr days blood after 2vac & C_CEF_CD69_gdT	12	-0.12657	-0.403493	0.695078
Contr days blood after 2vac & C_CEF_CD154_gdT	12	0.0642894	0.203722	0.842656
	N	Spearman R	t(N-2)	p-value
Contr days blood after 2vac & C_CD3CD28_IFN_CD4	12	-0.0711816	-0.225668	0.826005
Contr days blood after 2vac & C_CD3CD28_TNF_CD4	12	-0.135008	-0.430879	0.675696
Contr days blood after 2vac & C_CD3CD28_CD69_CD4	12	-0.135008	-0.430879	0.675696
Contr days blood after 2vac & C_CD3CD28_CD154_CD4	12	0.135008	0.430879	0.675696
Contr days blood after 2vac & C_CD3CD28_IFN_Tfh	12	-0.138561	-0.442437	0.667589
Contr days blood after 2vac & C_CD3CD28_TNF_Tfh	12	-0.188301	-0.606307	0.557823
Contr days blood after 2vac & C_CD3CD28_CD69_Tfh	12	-0.113691	-0.36187	0.724979
Contr days blood after 2vac & C_CD3CD28_CD154_Tfh	12	0.110138	0.35042	0.733293
Contr days blood after 2vac & C_CD3CD28_IFN_CD8	12	-0.0675042	-0.213955	0.834882
Contr days blood after 2vac & C_CD3CD28_TNF_CD8	12	0.333968	1.12043	0.288717
Contr days blood after 2vac & C_CD3CD28_CD69_CD8	12	0.0568456	0.180053	0.860707
Contr days blood after 2vac & C_CD3CD28_CD154_CD8	12	0.540033	2.02905	0.0699156
Contr days blood after 2vac & C_CD3CD28_IFN_gdT	12	0.227383	0.738388	0.47725
Contr days blood after 2vac & C_CD3CD28_TNF_gdT	12	0.202513	0.653951	0.527895
Contr days blood after 2vac & C_CD3CD28_CD69_gdT	12	0.291334	0.963054	0.35823
Contr days blood after 2vac & C_CD3CD28_CD154_gdT	12	0.213171	0.689965	0.505912
	N	Spearman R	t(N-2)	p-value
Contr days blood after 2vac & C_unst_IFN_CD4	12	0.202166	0.652784	0.528616
Contr days blood after 2vac & C_unst_TNF_CD4	12	-0.0713038	-0.226058	0.82571
Contr days blood after 2vac & C_unst_CD69_CD4	12	-0.117754	-0.374981	0.715505
Contr days blood after 2vac & C_unst_CD154_CD4	12	0.010753	0.0340058	0.973542
Contr days blood after 2vac & C_unst_IFN_Tfh	12	0.337521	1.13387	0.283298
Contr days blood after 2vac & C_unst_TNF_Tfh	12	0.0355908	0.112619	0.912561
Contr days blood after 2vac & C_unst_CD69_Tfh	12	-0.310185	-1.03178	0.326483
Contr days blood after 2vac & C_unst_CD154_Tfh	12	0.476082	1.71197	0.117684
Contr days blood after 2vac & C_unst_IFN_CD8	12	0.00727292	0.0229996	0.982103
Contr days blood after 2vac & C_unst_TNF_CD8	12	-0.395062	-1.35992	0.203724
Contr days blood after 2vac & C_unst_CD69_CD8	12	0.121651	0.387572	0.706454
Contr days blood after 2vac & C_unst_CD154_CD8	12	0.417722	1.45387	0.176635
Contr days blood after 2vac & C_unst_IFN_gdT	12	0.114903	0.365778	0.72215
Contr days blood after 2vac & C_unst_TNF_gdT	12	-0.069402	-0.219999	0.830298
Contr days blood after 2vac & C_unst_CD69_gdT	12	-0.0213171	-0.0674259	0.947572
Contr days blood after 2vac & C_unst_CD154_gdT	12	0.088977	0.28249	0.783328
Spool=pool of SARS-CoV-2 spike peptides covering the whole spike protein
CD3/CD28=CD3/CD28 coated beads
CEF=pool of peptides from Cytomegalovirus, Epstein-Barr virus and Influenza A virus
unst=unstimmulated
Contr days blood after 2vac=number of days between second vaccine and blood drawing for T cell analysis in controls
